# Supplementary material for: B-Cell Maturation Antigen (BCMA) as a Biomarker and Potential Treatment Target in Systemic Lupus Erythematosus
Source: Int J Mol Sci. 2024 Oct 9;25(19):10845. doi: 10.3390/ijms251910845 (PMC11476889; doi:10.3390/ijms251910845)
Supplement: Supplementary file 1 [file ijms-25-10845-s001.zip]

Archive with 1 entries (1 files):
- ijms-3208631-supplementary.pdf
